# Supplementary material for: Effect of Arbuscular Mycorrhiza Fungus Diversispora eburnea Inoculation on Lolium perenne and Amorpha fruticosa Growth, Cadmium Uptake, and Soil Cadmium Speciation in Cadmium-Contaminated Soil
Source: Int J Environ Res Public Health. 2023 Jan 1;20(1):795. doi: 10.3390/ijerph20010795 (PMC9819954; doi:10.3390/ijerph20010795)
Supplement: Supplementary file 1 [file ijerph-20-00795-s001.zip]

Archive with 1 entries (1 files):
- ijerph-2048983-supplementary.pdf
